# Supplementary material for: Study of Factors Affecting UV-Induced Photo-Degradation in Different Types of Polyethylene Sheets
Source: Polymers (Basel). 2024 Sep 25;16(19):2709. doi: 10.3390/polym16192709 (PMC11478657; doi:10.3390/polym16192709)
Supplement: Supplementary file 1 [file polymers-16-02709-s001.zip]

Archive with 1 entries (1 files):
- polymers-3170639-supplementary.pdf
